# Supplementary material for: Cross-Sectional Survey of Public Perception of Commercial Greyhound Racing in New Zealand
Source: Animals (Basel). 2024 Jan 8;14(2):207. doi: 10.3390/ani14020207 (PMC10812617; doi:10.3390/ani14020207)
Supplement: Supplementary file 1 [file animals-14-00207-s001.zip]

Archive with 1 entries (1 files):
- animals-2742891-supplementary.pdf
